# Supplementary material for: Comparative Mitochondrial Genomic and Phylogenetic Study of Eight Species of the Family Lonchodidae (Phasmatodea: Euphasmatodea)
Source: Genes (Basel). 2025 May 10;16(5):565. doi: 10.3390/genes16050565 (PMC12111144; doi:10.3390/genes16050565)
Supplement: Supplementary file 1 [file genes-16-00565-s001.zip]

Archive with 9 entries (9 files):
- Figure S1. Sequencing base content distribution map for eight species_.png
- Figure S2. Mass distribution of sequenced base in eight species_.png
- Figure S3. Heterogeneity test for four datasets..png
- Figure S4 Construction of ML phylogenetic tree analysis of amino acid dataset based on PCG123.png
- Figure S5 Construction of BI phylogenetic tree analysis of amino acid dataset based on PCG123.png
- Table S1.The mitochondrial genome information and raw data for eight species was obtained in this study..xlsx
- Table S2.List of samples included in phylogenetic analysis..xlsx
- Table S3. Start and termination codons of the PCG of eight Lonchodidae species..xlsx
- Table S4. Best-fitting models selected of mitochondrial genomes.pdf
