# Supplementary material for: Comparative Mitochondrial Genomic and Phylogenetic Study of Eight Species of the Family Lonchodidae (Phasmatodea: Euphasmatodea)
Source: Genes (Basel). 2025 May 10;16(5):565. doi: 10.3390/genes16050565 (PMC12111144; doi:10.3390/genes16050565)
Supplement: Supplementary file 1 [file genes-16-00565-s001.zip › Table S1.The mitochondrial genome information and raw data for eight species was obtained in this study..xlsx]

## Sheet: Sheet1
Subfamily	Genus	Species	Size (bp)	Accession number	mitogenome reference	Raw Reads (M)	Raw Bases（G）	Raw Q20/Q30（%）
Lonchodinae	Phraortes	Phraortes lii	16456	ON493672	Phraortes illepidus [1]	25	7	95.68/ 89.94
		Phraortes similis	15942	PP831698	Phraortes sp. Iriomote Island [1]	21	6	94.61/ 87.93
Necrosciinae	Neohirasea	Neohirasea stephanus	18021	OL405132	Micadina phluctainoides [1]	19	5	96.03/ 90.4
		Neohirasea hongkongensis	16818	PP437079	Lopaphus albopunctatus [2]	18	5	95.38/ 88.87
	Asceles	Asceles clavatus	16459	PP712110	Sosibia ovata [3]	26	7	96.71/ 91.62
	Pachyscia	Pachyscia longicauda	15957	PP654375	Lopaphus albopunctatus [2]	22	6	94.72/ 87.96
	Parasipyloidea	Parasipyloidea carinata	16975	PP432625	Sosibia ovata [3]	21	6	96.3/ 90.81
	Sinophasma	Sinophasma brevipenne	16331	PP831699	Micadina phluctainoides [1]	16	5	95.50/ 88.85
