# Supplementary material for: Comparative Mitochondrial Genomic and Phylogenetic Study of Eight Species of the Family Lonchodidae (Phasmatodea: Euphasmatodea)
Source: Genes (Basel). 2025 May 10;16(5):565. doi: 10.3390/genes16050565 (PMC12111144; doi:10.3390/genes16050565)
Supplement: Supplementary file 1 [file genes-16-00565-s001.zip › Table S2.List of samples included in phylogenetic analysis..xlsx]

## Sheet: Sheet1
Order	Family	Subfamily	Species name (NCBI)	Accession Number	Species name (current classification system)
Embioptera	Oligotomidae		Eosembia sp.	KX091852
Orthoptera	Gryllacrididae	Gryllacridinae	Phryganogryllacris xiai	KX057734	Sericgryllacris xiai
			Homogryllacris anelytra	KX057738
Phasmida	Aschiphasmatidae	Aschiphasmatinae	Nanhuaphasma hamicercum [4]	MZ312646	Dajaca napolovi
			Orthomeria smaragdinum [4]	MZ312645
	Lonchodidae	Lonchodinae	Stheneboea repudiosa [2]	OQ682531
			Megalophasma granulatum [5]	KY124331
			Carausius sp. [2]	OQ682524
			Phraortes sp. Iriomote Island [2]	AB477464
			Phraortes similis*	PP831698
			Phraortes sp. Miyako Island [2]	AB477465
			Phraortes lianzhouensis [2]	OQ682528
			Phraortes lii *	ON493672
			Phraortes illepidus [1]	AB477460	Phraortes elongatus
			Eurycantha calcarata [6]	MW915467
		Necrosciinae	Neohirasea stephanus *	OL405132
			Neohirasea japonica [1]	AB477469
			Neohirasea hongkongensis *	PP437079
			Sinophasma brevipenne *	PP831699
			Micadina phluctainoides [1]	AB477466
			Pachyscia longicauda *	PP654375
			Micadina brachyptera [7]	MT025192
			Lopaphus sphalerus [2]	OQ682526
			Lopaphus albopunctatus [2]	OQ682525
			Sipyloidea sipylus [1]	AB477470	Sipyloidea chlorotica
			Asceles clavatus *	PP712110
			Marmessoidea bispina [2]	OQ682527
			Parasipyloidea carinata *	PP432625
			Calvisia medogensis [8]	KY124330	Calvisia fuscoalata
			Sosibia ovata [3]	OM257177
			Sosibia gibba [3]	OM257176
	Phylliidae	Phylliinae	Cryptophyllium westwoodii [9]	MW229063
			Cryptophyllium tibetense [9]	KX091862
			Pulchriphyllium bioculatum [2]	OQ682529
			Pulchriphyllium giganteum [2]	OQ682530
			Phyllium giganteum [1]	AB477461	Pulchriphyllium giganteum
	Phasmatidae	Clitumninae	Phobaeticus serratipes [1]	AB477467
			Ramulus hainanense [8]	FJ156750
			Ramulus irregulariterdentatus [1]	NC 014702	Ramulus mikado
			Entoria okinawaensis [1]	AB477459	Entoria nuda
			Phryganistria guangxiensis [10]	MW450875	Neophryganistria guangxiensi
			Pharnaciini sp. NS-2020 [7]	MT025193
		Megacraniinae	Megacrania alpheus adan [1]	AB477471
		Extatosomatinae	Extatosoma tiaratum [8]	AB642680
	Bacillidae	Bacillinae	Bacillus rossius [11]	GU001956
			Bacillus atticus [11]	GU001955
	Heteropterygidae	Obriminae	Sungaya inexpectata [2]	OQ682523
		Heteropteryginae	Heteropteryx dilatate [1]	AB477468
		Dataminae	Orestes mouhotii [1]	AB477462
			Orestes guangxiensis [10]	MW450873
	Pseudophasmatidae	Pseudophasmatinae	Peruphasma schultei [10]	MW450874
