# Supplementary material for: Comparative Mitochondrial Genomic and Phylogenetic Study of Eight Species of the Family Lonchodidae (Phasmatodea: Euphasmatodea)
Source: Genes (Basel). 2025 May 10;16(5):565. doi: 10.3390/genes16050565 (PMC12111144; doi:10.3390/genes16050565)
Supplement: Supplementary file 1 [file genes-16-00565-s001.zip › Table S3. Start and termination codons of the PCG of eight Lonchodidae species..xlsx]

## Sheet: Sheet1
Species	PCG condon	nad2	cox1	cox2	atp8	atp6	cox3	nad3	nad5	nad4	nad4l	nad6	cob	nad1
Phraortes lii	start	ATT	ATG	ATA	ATG	ATA	ATG	ATC	ATT	ATG	ATA	ATA	ATG	ATT
	termination	TNN	TNN	TNN	TAA	TAA	TNN	TNN	TNN	TAN	TAA	TAA	TNN	TNN
Phraortes similis	start	ATA	ATG	ATA	ATC	ATG	ATG	ATT	ATT	ATG	ATA	ATA	ATG	ATA
	termination	TAA	TNN	TNN	TAA	TAA	TNN	TNN	TAN	TAA	TAA	TAA	TAG	TNN
Neohirasea stephanus	start	ATA	ATG	ATA	ATT	ATA	ATG	ATA	ATT	ATG	ATT	ATT	ATG	ATA
	termination	TNN	TNN	TNN	TAA	TAA	TAA	TNN	TNN	TAA	TAA	TAA	TAA	TNN
Neohirasea hongkongensis	start	ATA	ATG	ATA	ATT	ATA	ATG	ATA	ATT	ATG	GTG	ATT	ATG	ATA
	termination	TNN	TNN	TNN	TAA	TAA	TAA	TAG	TNN	TAA	TAA	TAA	TAA	TAA
Asceles clavatus	start	ATA	ATG	ATA	ATA	ATA	ATG	ATA	ATT	ATG	ATA	ATA	ATG	ATA
	termination	TAA	TNN	TNN	TAA	TAA	TAA	TNN	TNN	TAG	TAA	TAA	TAA	TAA
Pachyscia longicauda	start	ATT	ATG	ATA	ATA	ATG	ATG	ATT	ATT	ATG	ATA	ATA	ATG	TTG
	termination	TAA	TNN	TNN	TAA	TAA	TAA	TNN	TAA	TAA	TAA	TAA	TAG	TAA
Parasipyloidea carinata	start	ATT	ATG	ATA	ATT	ATG	ATG	ATT	ATT	ATG	ATG	ATT	ATG	ATA
	termination	TAA	TNN	TNN	TAA	TAA	TAA	TNN	TAA	TAA	TAA	TAA	TAA	TAA
Sinophasma brevipenne	start	ATT	ATG	ATA	ATT	ATA	ATG	ATT	ATT	ATG	ATT	ATA	ATG	ATA
	termination	TAA	TNN	TNN	TAA	TAA	TAA	TNN	TNN	TAA	TAA	TAA	TAA	TAA
